# Supplementary material for: Phylogenetic Profiling of the Diabetic Foot Ulcer Microbiome of an Afro‐Caribbean Population
Source: Microbiologyopen. 2026 Jun 10;15(3):e70329. doi: 10.1002/mbo3.70329 (PMC13253613; doi:10.1002/mbo3.70329)
Supplement: Supplementary file 1 — Table S1: Bacterial alpha diversity in DFUs and Controls. Table S2: Fungal alpha diversity in DFUs and Controls. Table S3: Statistical comparison of prokaryotic alpha diversity indices between DFUs and controls using Bray‐Curtis dissimilarity analysis. Table S4: Statistical comparison of fungal alpha diversity indices between DFUs and controls using Bray‐Curtis dissimilarity analysis. Table S5: Bacterial beta diversity in DFUs and Controls. Table S6: Fungal beta diversity in DFUs and Controls. [file MBO3-15-e70329-s001.xlsx]

## Sheet: Supp Table 1 Prok a-diversity
	Supplementary Table 1: Prokaryotic alpha diversity in DFUs and Controls
				Species richness			Diversity index				Species evenness	Coverage of data
	Set Name	Sample Name	ACE	Chao1	Jackknife	OTUs	Shannon	Simpson	Phylogenetic Diversity (EzBioCloud output)	Ln(S)	Pielou's evenness	Good's coverage of library(%)
	Controls
	dcp_control_1	DCP-053	78.6736	78.0435	80	78	1.4892	0.32748	90	4.35671	0.341818	99.9959
	dcp_control_1	DCP-073	84.9999	83.3333	89	81	1.76198	0.258659	155	4.39445	0.400955	99.9889
	dcp_control_1	DCP-083	114.403	113.154	117	113	2.04604	0.200577	122	4.72739	0.432805	99.9938
	dcp_control_1	DCP-113	53.3395	50.8571	54	50	2.21333	0.180815	117	3.91202	0.565776	99.9925
	dcp_control_1	DCP-143	34.4541	34	35	34	0.345537	0.863299	72	3.52636	0.0979869	99.9988
	dcp_control_1	DCP-153	117	120	123	101	1.8	0.41	253	4.61512	0.390022	100
	dcp_control_1	DCP-163	144	128	130	95	1.73	0.28	260	4.55388	0.379896	100
	dcp_control_1	DCP-183	152	141	144	77	1.71	0.23	215	4.34381	0.393664	100
	mean		97.3588	93.5485	96.5	78.625	1.63701	0.343854	160.5	4.30372	0.375366	99.9962
	SD		41.8056	38.2397	38.5783	26.1038	0.566361	0.222285	73.3	0.398103	0.130299
	mean ± SD		97.4 ± 41.8	93.5 ± 38.2	96.5 ± 38.6	78.6 ± 26.1	1.64 ± 0.57	0.34 ± 0.22	160.5 ± 73.3	4.30 ± 0.40	0.38 ± 0.13
	Wounds
	dcp_test_1	DCP-054	58.8946	57.75	61	57	1.52444	0.328575	107	4.04305	0.377053	99.9939
	dcp_test_1	DCP-074	101.187	98.1429	106	96	1.81041	0.251525	158	4.56435	0.396642	99.9867
	dcp_test_1	DCP-084	90.8327	89.2353	95	88	1.92795	0.28529	118	4.47734	0.430602	99.9894
	dcp_test_1	DCP-114	74.5936	73.24	77	73	1.76316	0.241997	120	4.29046	0.410948	99.994
	dcp_test_1	DCP-144	35.7043	34.4615	38	34	1.28849	0.300277	53	3.52636	0.365389	99.9941
	dcp_test_1	DCP-154	191	183	191	152	2.07	0.23	323	5.02388	0.412032	100
	dcp_test_1	DCP164	135	133	136	104	2.5	0.1	248	4.64439	0.538284	100
	dcp_test_1	DCP184	71	66	73	63	1.84	0.21	126	4.14313	0.444108	100
	mean		94.7765	91.8537	97.125	83.375	1.84056	0.243458	156.6	4.33912	0.421882	99.9948
	SD		48.8193	47.0849	48.0994	35.8008	0.35991	0.0698684	87	0.450544	0.0536845
	mean ± SD		94.8 ± 48.8	91.9 ± 47.1	97.1 ± 48.1	83.4 ± 35.8	1.84 ± 0.36	0.24 ± 0.07	156.6 ± 87.0	4.34 ± 0.45	0.42 ± 0.05

## Sheet: Supp Table 2 Fung a-diversity
	Supplementary Table 2: Fungal alpha diversity in DFUs and Controls
				Species richness			Diversity index				Species evenness	Coverage of data
	Set Name	Sample Name	ACE	CHAO	Jackknife	OTUs	Shannon	Simpson	Phylogenetic Diversity (EzBioCloud output)	Ln(S)	Pielou's evenness	Good's coverage of library(%)
	Controls
	dcp_ITS_Control1	DCP-053	245.42	244.122	249	244	4.39407	0.033688	173	5.49717	0.799334	99.7468
	dcp_ITS_Control1	DCP-073	138.311	138	139	138	3.71481	0.062863	126	4.92725	0.753931	99.9436
	dcp_ITS_Control1	DCP-083	348.838	347.088	352	347	4.58693	0.032896	200	5.84932	0.784182	99.8476
	dcp_ITS_Control1	DCP-113	173.031	172.044	175	172	4.16343	0.039104	139	5.14749	0.808826	99.777
	dcp_ITS_Control1	DCP-143	110.089	109.062	112	109	4.09584	0.038194	117	4.69135	0.873062	99.4455
	dcp_ITS_Control1	DCP-153	537	536	538	536	4.31	0.04	201	6.28413	0.685854	100
	dcp_ITS_Control1	DCP-163	369	359	359	359	4.53	0.03	189	5.88332	0.769973	100
	dcp_ITS_Control1	DCP-183	771	769	776	769	4.5	0.05	240	6.64509	0.677192	100
	mean		336.586	334.29	337.5	334.25	4.28689	0.0408431	173.1	5.61564	0.769044	99.8451
	SD		225.438	224.927	226.036	224.947	0.289232	0.0107664	42.7	0.675521	0.0645153
	mean ± SD		337 ± 225	334 ± 225	338 ± 226	334 ± 225	4.29 ± 0.29	0.04 ± 0.01	173.1 ± 42.7	5.62 ± 0.68	0.77 ± 0.06
	Wounds
	dcp_ITS_test1	DCP-054	192.08	191.045	194	191	4.38576	0.030019	150	5.25227	0.835022	99.7972
	dcp_ITS_test1	DCP-074	151.596	151.022	153	151	3.08194	0.146805	116	5.01728	0.614265	99.9432
	dcp_ITS_test1	DCP-084	280.017	278.143	284	278	3.30431	0.156764	207	5.62762	0.58716	99.85
	dcp_ITS_test1	DCP-114	109.525	109.021	111	109	3.78252	0.057834	77	4.69135	0.806276	99.7089
	dcp_ITS_test1	DCP-144	56.7719	56.037	58	56	3.61274	0.038167	89	4.02535	0.897497	99.2424
	dcp_ITS_test1	DCP-154	593	593	594	593	4.49	0.04	218	6.38519	0.703189	100
	dcp_ITS_test1	DCP-164	284	283	287	283	4.34	0.04	171	5.64545	0.768761	99.9
	dcp_ITS_test1	DCP-184	746	744	749	744	4.32	0.05	227	6.61204	0.653353	100
	mean		301.624	300.659	303.75	300.625	3.91466	0.0699486	156.9	5.40707	0.73319	99.8052
	SD		243.343	243.136	243.627	243.15	0.544155	0.0512512	58.6	0.854522	0.111301
	mean ± SD		302 ± 243	301 ± 243	304 ± 244	301 ± 243	3.91 ± 0.54	0.07 ± 0.05	156.9 ± 58.6	5.41 ± 0.85	0.73 ± 0.11

## Sheet: Supp Table 3 Stats Prok a-diver
Supplementary Table 3: Statistical comparison of prokaryotic alpha diversity indices between DFUs and controls
	Diversity Index	Controls (mean ± SD)	DFU Wounds (mean ± SD)	Wilcoxon W	p-value	Sig.
	Shannon Index	1.64 ± 0.57	1.84 ± 0.36	9	0.25	NS
	Simpson Index	0.34 ± 0.22	0.24 ± 0.07	10	0.313	NS
	OTU Richness	78.6 ± 26.1	83.4 ± 35.8	12	0.813	NS
	Chao1 Richness	93.5 ± 38.2	91.9 ± 47.1	18	1	NS
	Pielou's Evenness	0.38 ± 0.13	0.42 ± 0.05	9	0.25	NS
	PD	160.5 ± 73.3	156.6 ± 87.0	15	0.719	NS
	PD - Phylogenetic Diversity (EzBioCloud output)
	NS - not signicant

## Sheet: Supp Table 4 Stats Fung a-diver
Supplementary Table 4: Statistical comparison of fungal alpha diversity indices between DFUs and controls
	Diversity Index	Controls (mean ± SD)	DFU Wounds (mean ± SD)	Wilcoxon W	P-value	Sig.
	Shannon Index	4.29 ± 0.29	3.91 ± 0.54	3	0.039	*
	Simpson Index	0.04 ± 0.01	0.07 ± 0.05	3	0.156	NS
	OTU Richness	334 ± 225	301 ± 243	6	0.102	NS
	Chao1 Richness	334 ± 225	301 ± 243	6	0.109	NS
	Pielou's Evenness	0.77 ± 0.06	0.73 ± 0.11	14	0.641	NS
	PD	173.1 ± 42.7	156.9 ± 58.6	5	0.078	¥
	PD - Phylogenetic Diversity (EzBioCloud output)
	NS - not signicant
	* P-value ≤.05
	¥ - P = 0.078 (trend, approaching significance)

## Sheet:  Supp Table 5 Prok b-diversity
	Supplementary Table 5: Prokaryotic beta diversity in DFUs and Controls using Bray-Curtis dissimilarity analysis
	Beta set-significance analysis
	Inter-set distances
	Sample	Distances to dcp_test_1 (DFUs)	Distances to dcp_control_1 (Controls)
	Controls
	High	0.998	0.997
	Wounds
	High	0.998	0.998
	p-value ≤.05	0.982

## Sheet: Supp Table 6 Fungi b-diversity
	Supplementary Table 6: Fungal beta diversity in DFUs and Controls using Bray-Curtis dissimilarity analysis
	Beta set-significance analysis
	Inter-set distances
	Sample	Distances to dcp_test_1 (DFUs)	Distances to dcp_control_1 (Controls)
	Controls
	High	0.976	0.949
	Wounds
	High	0.976	0.976
	p-value ≤.05	0.975
